# Supplementary material for: A tutorial and tool for exploring feature similarity gradients with MRI data
Source: Neuroimage. 2020 Nov 1;221:117140. doi: 10.1016/j.neuroimage.2020.117140 (PMC7116330; doi:10.1016/j.neuroimage.2020.117140)
Supplement: Multimedia component 1 [file mmc1.zip]

Archive with 1 entries (1 files):
- ynimg_117140_run_vb_index_mmc1.sh
