# Supplementary material for: A tutorial and tool for exploring feature similarity gradients with MRI data
Source: Neuroimage. 2020 Nov 1;221:117140. doi: 10.1016/j.neuroimage.2020.117140 (PMC7116330; doi:10.1016/j.neuroimage.2020.117140)
Supplement: Multimedia component 1 [file mmc1.zip › ynimg_117140_run_vb_index_mmc1.sh]

#!/bin/bash

# File to run code for example in Bajada (2020)

SUBJECTS=("101309 102311 103111 106016 108525 110411 111009 111413 112920 115320 118528 120515 123925 124220 126628 127327 131217 132118 133019 135225 136833 146432 148941 150625")

ROOT_DIR=$1

echo "Changing directory to ${ROOT_DIR}"
cd ${ROOT_DIR}


for SUBJECT in ${SUBJECTS}; do

echo "Changing directory to ${SUBJECT}"
cd ${SUBJECT}

for i in 1 2; do
  for side in L R; do

    # run searchlight (ie whole brain vb_index)
    EXE="vb_tool -m ${SUBJECT}.${side}.cortical.vertices.shape.gii \
	    -s ${SUBJECT}.${side}.inflated_MSMAll.32k_fs_LR.surf.gii \
	    -d ${SUBJECT}.${side}.REST${i}.shape.gii \
	    -o ${SUBJECT}.${side}.REST${i}"
    echo $EXE
    eval $EXE

    # Run Clusters (i.e. clusetr based vb_index)
    EXE="vb_tool -c ${SUBJECT}.${side}.MultiModal.parc.32k_fs_LR.vb.shape.gii \
	    -s ${SUBJECT}.${side}.inflated_MSMAll.32k_fs_LR.surf.gii \
	    -d ${SUBJECT}.${side}.REST${i}.shape.gii \
	    -o ${SUBJECT}.${side}.REST${i}"
    echo $EXE
    eval $EXE

    # Run whole brain gradient
    EXE="vb_tool -fb \
	    -m ${SUBJECT}.${side}.cortical.vertices.shape.gii \
	    -s ${SUBJECT}.${side}.inflated_MSMAll.32k_fs_LR.surf.gii \
	    -d ${SUBJECT}.${side}.REST${i}.shape.gii \
	    -o ${SUBJECT}.${side}.REST${i}.whole-brain"
    echo $EXE
    eval $EXE

  done
done

echo "Changing directory to ${ROOT_DIR}"
cd ${ROOT_DIR}

done
